# Supplementary material for: Mirabegron for overactive bladder in frail patients 80 years or over (HOKUTO study)
Source: BMC Urol. 2022 Mar 21;22:40. doi: 10.1186/s12894-022-00989-7 (PMC8939141; doi:10.1186/s12894-022-00989-7)
Supplement: Supplementary file 1 — Additional file 1: Gender difference in IPSS, OABSS and OAB-q. [file 12894_2022_989_MOESM1_ESM.xlsx]

## Sheet: Males
OABSS	median (IQR)						IPSS	median (IQR)						OAB-q	median (IQR)
	Total score							Total score							Symptom bother
		0w	4w	8w	12w				0w	4w	8w	12w				0w	4w	8w	12w
		9 (7-11)	6 (5-9)	6 (3-6)	7 (4-8)				16 (13-22)	15 (10-22)	12 (6-20)	12 (8.75-16.5)				35 (27.7-45)	30 (21.25-43.75)	20 (7.5-30)	22.5 (11.875-30.625)
			p=0.0004	p<0.0001	p<0.0001					p=0.2747	p=0.0011	p=0.0002					p=0.0172	p<0.0001	p=0.0001
	Urgency (Q3)							QOL index							Total HRQOL
		0w	4w	8w	12w				0w	4w	8w	12w				0w	4w	8w	12w
		3 (2-4)	3 (2-3)	2 (1-3)	2 (1-3)				4 (4-6)	4 (3-5)	3 (2-4)	3.5 (2-4)				68 (56.8-85.6)	72.8 (68.4-86.8)	84.8 (73.6-90.4)	83.2 (72.6-90.6)
			p=0.0006	p=0.0001	p<0.0001					p=0.0511	p<0.0001	p=0.0011					p=0.0336	p=0.0020	p=0.0003
	Urge incontinence (Q4)							Voiding score							Coping
		0w	4w	8w	12w				0w	4w	8w	12w				0w	4w	8w	12w
		2 (1-4)	1 (0-2)	1 (0-1)	1 (0-2)				8 (4-12)	9 (4-12)	5 (3-11)	6.5 (2-9.25)				65 (42.5-87.5)	70 (60-83.75)	82.5 (70-90)	80 (71.875-90)
			p=0.0193	p=0.0020	p=0.0036					p=0.5253	p=0.2361	p=0.0486					p=0.1252	p=0.0003	p=0.0008
								Storage score							Concern
									0w	4w	8w	12w				0w	4w	8w	12w
									9 (7-11)	7 (6-10)	6 (3-8)	6.5 (4-8)				74.3 (51.4-85.7)	80 (65.7-90)	88.6 (80-94.3)	88.6 (75.7-95)
										p=0.0156	p<0.0001	p<0.0001					p=0.0299	p=0.0015	p=0.0070
															Sleep
																0w	4w	8w	12w
																56 (44-84)	60 (48-84)	80 (68-92)	76 (64-89)
																	p=0.2698	p=0.0047	p=0.0010
															Social interaction
																0w	4w	8w	12w
																92 (80-100)	92 (84-100)	96 (88-100)	94 (80-100)
																	p=0.5465	p=0.2688	p=0.2882

## Sheet: Females
OABSS	median (IQR)						IPSS	median (IQR)						OAB-q	median (IQR)
	Total score							Total score							Symptom bother
		0w	4w	8w	12w				0w	4w	8w	12w				0w	4w	8w	12w
		11 (8-13)	6 (4-8.25)	5 (3-8)	3.5 (1.5-7)				12.5 (8.75-16)	8.5 (5-16)	8.5 (3.25-11)	6 (2.75-11.75)				30 (22.5-60)	27.5 (15-50)	17.5 (2.5-32.5)	8.75(5-28.75)
			p=0.0088	p=0.0005	p=0.0005					p=0.2500	p=0.0039	p=0.0020					p=0.3789	p=0.0156	p=0.0020
	Urgency (Q3)							QOL index							Total HRQOL
		0w	4w	8w	12w				0w	4w	8w	12w				0w	4w	8w	12w
		4 (3.75-5)	2 (1-3)	2 (1-3)	1.5 (0-2.25)				5 (4-6)	3 (2-5)	2 (2-3.75)	2 (1-3.75)				68 (56.8-85.6)	72.8 (68.4-86.8)	84.8 (73.6-90.4)	83.2 (72.6-90.6)
			p=0.0156	p=0.0078	p=0.0039					p=0.0469	p=0.0117	p=0.0039					p=0.7695	p=0.3711	p=0.0352
	Urge incontinence (Q4)							Voiding score							Coping
		0w	4w	8w	12w				0w	4w	8w	12w				0w	4w	8w	12w
		3.5 (1.75-4)	1.5 (0-3)	1 (0-2.75)	1 (0-1)				4 (0-10.25)	3.5 (0-6)	5 (0-6)	2 (0-5.25)				87.5 (65-92.5)	87.5 (70-96.25)	87.5 (80-97.5)	97.5 (81.875-100)
			p=0.0938	p=0.0039	p=0.0039					p=0.2422	p=0.0.0469	p=0.0313					p=1.0000	p=1.0000	p=0.1602
								Storage score							Concern
									0w	4w	8w	12w				0w	4w	8w	12w
									8 (5-10)	6 (3.75-7.75)	4 (3-5.5)	4 (2.75-6)				85.7 (64.3-95.7)	88.6 (80-94.3)	94.3 (88.6-97.1)	94.3 (86.4-94.3)
										p=0.5625	p=0.0215	p=0.0117					p=0.6172	p=0.0293	p=0.0742
															Sleep
																0w	4w	8w	12w
																72 (60-88)	72 (60-84)	80 (72-88)	94 (78-100)
																	p=0.2109	p=0.6094	p=0.1133
															Social interaction
																0w	4w	8w	12w
																96 (86-100)	96 (94-100)	96 (92-100)	96 (96-100)
																	p=0.9063	p=0.5391	p=0.5781
